# Supplementary material for: Refinement and Enhancement of Agrobacterium-Mediated Transient Transformation for Functional Gene Examination in Mulberry (Morus L.)
Source: Genes (Basel). 2024 Sep 28;15(10):1277. doi: 10.3390/genes15101277 (PMC11507023; doi:10.3390/genes15101277)
Supplement: Supplementary file 1 [file genes-15-01277-s001.zip]

Archive with 1 entries (1 files):
- genes-3216693-supplementary.pdf
